# Supplementary material for: Leaf Photosynthesis and Its Temperature Response Are Different between Growth Stages and N Supplies in Rice Plants
Source: Int J Mol Sci. 2022 Mar 31;23(7):3885. doi: 10.3390/ijms23073885 (PMC8999464; doi:10.3390/ijms23073885)
Supplement: Supplementary file 1 [file ijms-23-03885-s001.zip]

Archive with 1 entries (1 files):
- ijms-1635187-Supplementary.pdf
